# Supplementary material for: A Scoping Review of Mental Health Needs and Challenges among Medical Students within South African Universities
Source: Int J Environ Res Public Health. 2024 May 4;21(5):593. doi: 10.3390/ijerph21050593 (PMC11120686; doi:10.3390/ijerph21050593)
Supplement: Supplementary file 1 [file ijerph-21-00593-s001.zip]

Archive with 1 entries (1 files):
- ijerph-2979403-supplementary.pdf
